# Supplementary material for: Preoperative Breast MRI and Histopathology in Breast Cancer: Concordance, Challenges and Emerging Role of CEM and mpMRI
Source: Diagnostics (Basel). 2025 Nov 28;15(23):3032. doi: 10.3390/diagnostics15233032 (PMC12691808; doi:10.3390/diagnostics15233032)
Supplement: Supplementary file 1 [file diagnostics-15-03032-s001.zip]

Archive with 1 entries (1 files):
- diagnostics-3940915-supplementary.pdf
